# Supplementary material for: Modifying the five-time sit-to-stand test to allow use of the upper limbs: Assessing initial evidence of construct validity among lower limb prosthesis users
Source: PLoS One. 2023 Feb 10;18(2):e0279543. doi: 10.1371/journal.pone.0279543 (PMC9916626; doi:10.1371/journal.pone.0279543)
Supplement: S1 File — (XLSX) [file pone.0279543.s002.xlsx]

## Sheet: Data Dictionary
Variable Name	Units	Description
ID		Participant Study ID
AGE	years	Participant age
HEIGHT	cm	Participant height
WEIGHT	kg	Participant weight
TIME-SINCE-AMP	years	Time since amputation
GENDER	1=male 2=female	Participant gender
RACE-ETHNICITY	1=Non-Hispanic White 2= Non-Hispanic Black or African American 3=Non-Hispanic American Indian or Alaskan Native 4=Non-Hispanic Asian 5=Non-Hispanic Native Hawaiian or Other Pacific Islander 6=Non-Hispanic more than 1 race 7 = Hispanic	Participant race/ethnicity
AMP-LEVEL	1=ankle disarticulation 2=transtibial 3=knee disarticulation 4=transfemoral 5=hip disarticulation	Participant amputation level
AMP-ETIOL	1=dysvascular 2=trauma 3=infection 4=tumor 5=congenital limb absence or deviation 6=other	Participant amputation etiology
K-LEVEL	1=MFCL-1 2=MFCL-2 3=MFCL-3 4=MFCL-4	Participant K-level, determined by investigators through interview, inspection of prosthesis, and performance evaluation
COMORBIDITIES	number of comorbidities (0-10)	Number of comorbidities from those noted in the self-report Charleson Comorbidity Index (CCI)
DIABETES	0=no 1=yes	Presence of diabetes
PLUS-M	T-score	Prosthetic Limb Users Survey of Mobility Score
ABC	Mean item score, range 0-4	Activities-specific Balance Confidence Score
COMF-WALK-SPEED	m/s	Comfortable walking speed
M5XSTS-ABLE	0=no 1=yes	Able to complete the Modified Five-Time Sit-to-Stand (m5xSTS) Test
M5XSTS-TIME	sec	Time to complete the m5xSTS Test
M5XSTS-THIGHS	0=no 1=yes	m5xSTS assistance, use of thighs
M5XSTS-ARMRESTS	0=no 1=yes	m5xSTS assistance, use of armrests
M5XSTS-WALKER	0=no 1=yes	m5xSTS assistance, use of walker

## Sheet: Data
ID	AGE	HEIGHT	WEIGHT	TIME-SINCE-AMP	GENDER	RACE-ETHNICITY	AMP-LEVEL	AMP-ETIOLOGY	K-LEVEL	COMORBIDITIES	DIABETES	PLUS-M	ABC	COMF-WALK-SPEED	M5XSTS-ABLE	M5XSTS-TIME	M5XSTS-THIGHS	M5XSTS-ARMRESTS	M5XSTS-WALKER
1	53	180.3	65.77	14.29	1	1	2	2	3	0	0	49.1	3	0.961538	1	13.95	0	1	0
2	44	175.26	91.63	5.63	1	2	2	3	4	0	0	56.3	3.13	1.375	1	9.09	0	0	0
3	40	170.18	83.91	26.3	1	1	2	3	4	0	0	55.3	3.44	1.3285	1	9.09	1	0	0
4	61	182.88	89.81	3.32	1	6	2	2	4	2	1	61	3.56	0.987433	1	9.81	1	0	0
5	21	187.96	60.78	12.82	1	6	2	2	4	0	0	59.6	3.63	1.07632	1	9.09	0	0	0
6	68	177.8	77.11	31.38	1	6	4	2	3	0	0	58.4	3.44	0.721311	1	16.21	0	0	0
7	58	193	149.7	3.95	1	1	2	3	4	0	0	67.1	4	1.26582	1	16.91	0	1	0
8	72	195.58	72.57	48.22	1	1	4	2	3	0	0	51.2	2.38	0.922045	1	9.78	0	1	0
9	64	165.1	68.04	7.47	2	1	2	2	3	0	0	64.5	3.56	1.11449	1	8.69	0	0	0
10	49	172.72	122.47	4.22	1	1	2	2	3	4	0	54.4	3.06	0.861394	1	17.5	1	0	0
11	82	175.26	67.13	10.97	1	1	2	1	3	1	0	50.5	2.19	0.925147	1	15.53	0	1	0
12	72	167.64	48.99	21.55	2	1	4	2	3	1	0	57.3	2.56	0.833333	1	25.76	0	1	1
13	19	182.88	79.38	0.96	1	4	4	4	4	1	0	62.5	4	1.15668	1	10.52	0	1	0
14	76	182.88	97.52	53.74	1	2	2	2	3	2	0	57.3	2.81	0.768693	1	24.09	0	1	0
15	69	177.8	90.72	9.49	1	1	4	3	3	2	0	40.9	2.5	0.514259	1	29.19	0	1	1
16	63	182.88	106.59	37.42	1	1	4	2	2	2	0	45.8	2.63	0.794798	1	13.69	0	1	0
17	76	177.8	129.3	11.2	1	1	2	3	3	4	1	49.8	2.25	0.92437	1	15.25	0	1	0
18	60	165.1	47.63	8.19	2	1	2	3	3	1	0	47.1	2.88	1.07317	1	9.82	0	0	0
19	54	177.8	107.5	19.34	1	1	2	3	3	1	0	57.3	3.44	1.07004	1	12.08	0	0	0
20	62	183	117.5	10.26	1	1	2	3	3	1	1	54.4	2.56	0.849421	1	13.51	0	1	0
21	20	171	77.5	11.26	2	1	2	5	3	0	0	59.6	3.75	0.884244	1	16.7	0	1	0
22	84	167.64	61.24	11.38	2	1	4	1	3	1	0	50.5	2.94	0.563525	1	15.82	0	1	0
23	70	187.96	106.59	38.9	1	1	3	2	3	0	0	45.8	2.13	0.818452	1	17.78	0	1	0
24	74	175.26	92.99	14.38	1	1	4	3	3	1	0	49.1	1.75	0.771388	1	14.38	0	1	0
25	34	172.7	102.1	14.2	2	1	2	3	3	2	1	45.2	1.88	0.623936	1	18.71	0	1	1
26	55	175.3	104.3	7.12	2	1	2	4	4	1	0	61	3.44	1.13519	1	10.7	0	1	0
27	60	160	54.43	40.2	2	4	2	2	3	2	1	51.2	2.81	0.868878	1	18	1	0	0
28	35	187	102.1	14.26	1	7	4	2	4	0	0	67.1	3.69	1.07632	1	12.45	0	0	0
29	63	191.5	99.1	2.67	1	1	2	1	3	0	0	58.4	3.19	0.779037	1	16.19	0	1	0
30	36	174.5	59.7	13.43	2	1	2	2	4	0	0	62.5	2.81	0.98832	1	12.01	0	0	0
31	52	185	103.2	7.84	1	1	2	3	3	0	0	61	3.69	1.01476	1	17.25	0	0	0
32	26	168	89.4	24.84	2	7	2	5	4	0	0	56.3	3.13	0.822123	1	14.03	0	0	0
33	43	181.5	67.8	8.34	1	5	2	2	4	2	0	54.4	2.88	1.16525	1	13.53	0	0	0
34	36	191.5	79.1	15.09	1	1	2	2	4	0	0	71.4	3.69	1.13402	1	7.94	0	0	0
35	40	180.5	94.2	6.35	1	1	2	3	4	1	0	58.4	3.19	1.10442	1	12.03	0	0	0
36	25	167	69.9	1.85	2	1	2	2	4	1	0	62.5	3.75	1.24575	1	8.64	0	0	0
37	59	161	93.2	44.25	1	1	2	2	3	1	1	58.4	2.88	1.11111	1	10	1	0	0
38	66	175	114.5	1.26	1	1	2	1	3	2	0	59.6	2.94	0.971731	1	12.96	0	1	0
39	73	177	91.8	23	1	1	3	4	2	0	0	62.5	2.75	0.429017	1	28.88	0	1	0
40	58	180	89	7.59	1	1	4	2	3	0	0	67.1	3.63	0.787966	1	27.56	0	1	0
41	53	166	64.8	32.34	2	1	2	2	3	0	0	52	3.44	0.848765	1	12.22	0	1	0
42	57	162	55.9	12.59	2	1	4	4	4	0	0	48.4	2.88	0.986547	1	19.2	0	1	0
43	23	161	46.7	17.01	2	4	4	4	4	0	0	55.3	3.56	1.17021	1	9.21	0	0	0
44	23	173	81.5	4.59	2	1	2	2	4	0	0	71.4	3.69	1.08481	1	11.78	0	0	0
45	34	178.5	77.5	17.34	1	1	2	5	4	0	0	61	3.63	1.02041	1	10.97	0	0	0
46	47	177.8	81.2	35.75	1	1	4	4	3	0	0	56.3	3.63	0.836502	1	10.02	0	0	0
47	53	189.5	93.9	4.92	1	2	2	3	3	1	1	62.5	3.38	0.98832	1	24.15	0	1	0
48	54	152.5	106.6	35.75	1	1	3	2	4	0	0	57.3	3.81	0.857366	1	10.32	0	0	0
49	69	169.5	111.9	11.01	1	1	2	2	2	2	1	53.6	3.25	0.901639	1	18.39	1	1	1
50	58	191.5	108.2	5.51	1	1	4	2	4	0	0	61	3.69	1.10553	1	15.8	0	1	0
51	34	177	75.3	10.92	1	7	2	2	4	0	0	61	3.56	1.04563	1	13.65	0	0	0
52	35	177	77.1	6.84	1	1	2	2	4	0	0	71.4	3.5	1.15546	1	9.75	0	0	0
53	55	185	86.3	37.01	1	1	4	4	4	1	0	53.6	2.88	1.00917	1	11.03	0	1	0
54	49	173	69.6	31.85	1	7	4	2	4	0	0	71.4	3.81	1.24717	1	9.51	0	0	0
55	31	179	73.7	30.6	1	7	2	5	4	0	0	71.4	4	1.38018	1	7.88	0	0	0
56	40	172	100.1	6.68	1	7	2	2	4	0	0	67.1	3.88	1.17271	1	7.78	0	0	0
57	27	174	89	2.18	1	7	2	2	4	0	0	64.5	3.63	1.29108	1	11.64	0	0	0
58	45	177	78.1	44.85	1	4	4	5	4	0	0	61	3.75	1.05973	1	16.44	0	0	0
59	60	182.88	88.45	41.97	1	1	2	2	3	0	0	67.1	4	1.1879	1	12.02	0	0	0
60	60	180.34	124.74	3.47	1	1	2	1	3	1	1	58.4	2.63	1.11223	1	14.71	0	1	0
61	85	172.72	74.84	2.38	1	1	2	2	3	0	0	64.5	3.56	1.09671	1	10.32	0	0	0
62	69	157.5	54.5	29.82	2	1	4	4	3	0	0	54.4	3.13	0.767085	1	17.43	0	1	0
63	43	170.2	84.8	25.99	2	1	2	2	4	9	1	71.4	4	1.14226	1	7.52	0	0	0
64	19	182.9	72.6	4.5	1	1	4	2	4	0	0	71.4	3.81	1.21279	1	11.25	0	0	0
65	21	183	122.5	3.66	2	1	2	2	3	0	0	52.7	2.63	0.906096	1	14.16	0	1	0
66	50	170.2	77.1	2.32	1	1	3	2	3	0	0	64.5	3.56	0.914381	1	12.96	0	1	0
67	65	170.18	83.91	47.72	2	1	4	4	3	0	0	53.6	2.94	0.631821	1	14.25	0	1	0
68	61	177.8	92.99	5.47	1	7	2	3	3	3	1	61	3.69	1.03286	1	8.95	0	0	0
69	58	162.6	93	0.66	2	7	2	3	2	7	1	36.4	1.44	0.695322	1	14.03	0	1	0
70	59	165.1	81.6	5.83	1	7	2	2	4	1	0	50.5	1.75	1.05062	1	11.43	0	0	0
71	62	180	104	7.74	1	1	4	2	3	0	0	53.6	2.69	0.686642	1	11.59	0	1	0
72	61	175	69	1.23	1	1	2	2	4	0	0	58.4	3.56	1.21012	1	11.88	0	0	0
73	50	172.7	89.8	14.66	1	2	2	2	3	0	0	53.6	3	1.07632	1	10.44	1	0	0
74	65	177.8	102.5	3.16	1	1	2	3	2	2	0	54.4	2.81	0.910596	1	8.64	0	1	0
75	59	188	98.4	4.57	1	2	2	3	3	3	1	71.4	0	1.08481	1	13.26	1	0	0
76	35	180.3	82.5	3.66	1	1	4	4	4	0	0	54.4	3	1.18662	1	13.06	0	0	0
77	38	157.48	54.43	38.47	2	1	2	5	4	0	0	62.5	3.56	1.14703	1	12.34	0	0	0
78	48	175.3	92.5	23.24	1	7	2	2	4	0	0	46.4	1.31	1.08588	1	8.03	0	0	0
79	39	182.9	172.4	5.58	1	2	3	1	1	2	1	38.4	2.31	0.729927	1	18.01	0	1	0
80	54	175.3	110.2	0.83	1	7	2	1	2	3	1	47.7	2.5	0.636574	1	17.35	0	1	1
81	52	190.5	93	27.58	1	1	2	2	3	0	0	59.6	4	1.25571	1	11.4	1	0	0
82	62	185.4	129.3	2.9	1	1	2	1	4	1	1	71.4	3.94	1.12705	1	15	0	1	0
83	47	165.1	65.8	5.41	2	2	2	3	3	3	1	64.5	3.63	1.14108	1	10.68	0	0	0
84	58	175.3	74.8	0.16	1	2	2	1	3	1	1	52	2.31	0.854701	1	13.76	0	1	0
85	57	195.6	161.9	37.66	1	2	2	2	2	6	1	51.2	1.44	0.735294	1	16.56	0	1	0
86	40	174	77.1	9.57	1	6	2	2	4	0	0	71.4	4	1.36139	1	6.13	0	0	0
87	64	193	95.3	7.82	1	1	2	2	2	2	0	46.4	2	0.933786	1	12.33	0	0	0
88	69	180.64	98.88	16.72	1	1	2	2	3	0	0	71.4	4	1.10331	1	11.9	0	0	0
89	48	185	104	5.4	1	1	2	2	4	0	0	71.4	3.56	1.00548	1	8.06	0	0	0
90	52	157	85	3.49	2	2	2	3	2	3	1	40.9	2	0.721311	1	26.33	0	1	1
91	44	163	104	18.82	2	2	4	2	2	2	0	42.7	2.19	0.565262	1	29.69	0	1	0
92	38	165.1	97.5	16.83	2	1	2	2	3	1	0	53.6	3.63	0.981267	1	8.59	0	0	0
93	31	170.2	99.8	2.99	1	7	2	2	3	0	0	56.3	2.25	0.856698	1	16.59	0	1	0
94	22	177.8	82.6	4.5	1	6	2	2	4	1	1	62.5	3.88	1.0978	1	8.89	0	0	0
95	32	185.4	93	3.83	1	1	4	2	4	0	0	62.5	3.75	0.845503	1	20.31	1	1	0
96	29	172.7	79.4	3.99	1	2	4	2	4	0	0	57.3	2.69	1.09235	1	13.65	1	0	0
97	68	175.3	89.8	7.99	1	7	2	1	2	4	1	32.2	1	0.366544	1	26.69	0	1	1
98	68	188	128.8	16.74	1	2	4	1	3	1	1	58.4	3.38	0.754458	1	19.38	0	1	0
99	66	172.7	79.4	6.15	1	1	2	1	3	3	1	62.5	2.69	0.887813	1	16.31	0	0	0
100	65	167.6	90.7	1.24	1	1	2	2	3	1	1	58.4	0.63	0.792507	1	13.9	1	1	0
101	72	149.9	74.8	12.07	2	2	4	2	2	0	0	71.4	0	0.526568	1	18.95	0	1	0
102	25	182.9	79.4	5.91	1	7	2	2	4	0	0	71.4	4	1.30952	1	9.28	0	0	0
103	51	180.3	158.8	10.24	2	2	2	1	2	1	1	43.3	1.81	0.791937	1	16.08	0	1	0
104	21	165.1	86.2	13.58	1	7	2	5	4	0	0	62.5	3.88	1.06486	1	7.77	0	0	0
105	62	182.9	91.6	6.66	1	1	2	1	2	1	1	50.5	1.94	0.745763	1	16.32	0	1	0
106	61	172.7	79.4	14.32	1	2	4	2	3	1	0	59.6	3.13	1.02041	1	16.21	0	1	0
107	66	166.4	86.2	3.4	2	1	2	1	3	2	1	52	2.44	0.6875	1	25.25	1	1	0
108	60	180.3	118.4	3.24	1	1	2	3	2	1	1	45.8	2	0.794798	1	12.85	0	1	0
109	68	175.3	81.6	7.16	1	1	2	1	3	2	1	57.3	2.69	0.744249	1	13.71	0	0	0
110	74	177.8	90.72	51.49	1	1	2	2	4	1	0	71.4	3.44	1.0157	1	20.81	0	0	0
111	38	193	102.1	6.15	1	1	4	2	4	0	0	71.4	3.88	1.35135	1	11.5	0	0	0
112	70	180.34	102.06	6.83	1	1	2	2	3	0	0	62.5	3.13	1.14943	1	13.71	0	1	0
113	31	162.6	83.9	31.75	2	1	5	5	3	1	0	50.5	3	0.889248	1	22.75	0	1	1
114	31	170.2	71.2	8.16	2	6	2	2	4	0	0	50.5	2.94	1.36307	1	6.15	0	0	0
115	68	180.3	79.4	19.83	1	1	4	2	3	0	0	58.4	3.06	0.639163	1	13.09	0	1	0
116	66	177.8	74.8	47.75	1	1	1	4	3	0	0	67.1	3.94	1.19306	1	11.15	0	0	0
117	52	175.3	79.4	19.99	2	1	2	1	3	2	1	61	3.25	0.90535	1	12.32	0	0	0
118	58	162.6	68	10.9	2	1	4	2	3	1	0	52	3.38	0.939368	1	14.75	0	1	0
119	78	177.8	108.86	2.16	1	1	2	1	2	0		58.4	2.93	0.579863	1	25.64	0	1	0
120	64	170.18	76.2	1.16	1	7	2	1	3	5	1	56.3	3.38	1.13285	1	19.46	0	1	0
121	0	188	81.6	19.07	1	7	2	1	3	0	0	62.5	3.43	0.814815	1	15.32	0	1	0
122	81	162.6	86.6	8.83	2	1	4	1	1	4	1	32.2	0.31		1	54.34	0	1	1
123	65	172.7	79.4	46.32	2	1	4	4	3	3	0	46.4	2.13	1.01758	1	15.91	0	1	0
124	70	167.6	79.4	47.99	1	1	4	2	3	1	0	57.3	3.31	0.802334	1	15.65	1	0	0
125	62	167.6	86.2	33.08	1	1	4	2	3	0	0	51.2	2.69	0.842266	1	11.51	0	0	0
126	49	180.3	72.6	10.49	1	1	3	2	4	1	0	59.6	3.69	0.999092	1	16.82	0	0	0
127	19	180.3	61.2	10.74	1	1	3	2	4	0	0	71.4	4	1.05364	1	10.62	0	0	0
128	74	182.9	111.1	55.7	1		2	2	4	1	0	71.4	3.88	0.951557	1	10.78	1	0	0
129	53	180.3	79.4	6.41	1	2	4	1	3	2	1	53.6	3.63	0.542406	1	14.32	0	1	1
130	67	190.5	120.2	8.16	1	1	2	2	1	2	1	47.7	2.06	0.366667	1	22.14	0	1	0
131	57	167.6	68	8.57	2	7	4	2	3	0	0	43.9	2	0.807043	1	19.13	0	1	0
132	26	167.6	93	8.41	2	4	4	2	3	0	0	53.6	2.94	1.1	1	10.41	1	0	0
133	22	195.6	74.8	2.66	1	1	2	2	4	0	0	71.4	3.94	0.915141	1	11.09	1	0	0
134	29	180.34	90.72	0.91	1	7	2	2	3	0	0	71.4	4	1.12474	1	16.51	1	0	0
135	55	172.72	92.99	1.83	1	1	3	2	1	0	0	43.9	1.88	0.514019	1	15.94	0	1	1
136	20	160	74.4	2.41	2	6	2	2	3	0	0	57.3	2.13	0.642148	1	11.63	0	1	0
137	54	170.18	61.24	51.61	1	1	2	5	4	0	0	71.4	4	1.44357	1	10.51	0	0	0
138	61	172.72	68.04	3.02	1	1	2	2	3	0	0	49.8	2.38	1.02041	1	11.97	1	0	0
139	63	167.64	74.84	15.03	1	1	2	1	3	0	0	62.5	4	1.14226	1	12.75	0	0	0
140	73	172.72	90.72	8.52	2	1	2	2	3	2	1	52.7	3.06	1.04068	1	11	0	0	0
141	57	172.72	74.84	37.86	1	1	2	2	4	0	0	64.5	3.94	1.35301	1	7.72	0	0	0
142	18	165.1	54.43	18.35	2	2	2	5	4	10	1	58.4	3.38	1.2035	1	10.5	0	0	0
143	19	162.56	63.5	6.03	2	1	2	5	3	0	0	49.1	1.73	0.975177	1	10.03	1	0	0
144	64	193.04	97.52	0.69	1	1	2	1	2	2	1	52	1.81	0.856698	1	17.58	0	1	0
145	53	167.64		3.78	2	1	2	4	3	0	0	52	3	0.94583	1	11.52	0	1	0
146	69	187.96	97.52	47.69	1	1	4	2	3	8	1	50.5	2.88	1.19695	1	18.31	0	0	0
147	76	182.88	131.54	1.03	1	1	2	3	3	2	0	52.7	2.19	0.76762	1	18.02	0	1	0
148	56	172.7	83.91	27.45	1	1	2	2	4	0	0	71.4	3.75	1.4157	1	9.82	1	0	0
149	82	177.8	74.84	45.03	1	1	2	3	3	3	0	58.4	3.5	0.832073	1	15.4	0	1	0
150	48	166	60	30.35	2	4	5	4	3	0	0	55.3	3.31	0.700191	1	16.93	0	1	0
151	63	182.88	106.59	1.27	1	1	2	1	3	2	1	61	3.75	0.838415	1	13.02	1	0	0
152	58	182.88	117.03	8.52	1	1	2	1	3	2	1	61	3.19	0.970874	1	15.02	0	1	0
153	75	190.5	95.25	10.94	1	1	2	1	2	1	1	48.4	1.88	0.86072	1	17.71	0	1	0
154	58	187.96	92.99	2.11	1	4	2	1	2	1	1	52.7	2	0.982143	1	11.31	0	1	0
155	66	167.64	86.18	1.6	1	3	2	1	3	2	1	71.4	3.69	0.753425	1	11.58	0	1	0
156	26	177.8	68	10.86	1	7	2	4	4	0	0	56.3	3.19	1.18662	1	10.19	1	0	0
157	40	177.8	106.59	18.86	1	3	2	1	3	0	0	55.3	2.81	0.86478	1	17.4	1	0	0
158	44	162.56	61.24	3.44	2		2	4	3	0	0	61	2.44	1.18662	1	9.07	0	0	0
159	79	180.3	92.99	1.52	1	2	2	1	2	3	1	40.9	1.75	0.838415	1	15.95	0	1	0
160	32	165.1	84.82	0.65	2	6	2	2	4	0	0	47.1	3.06	1.01664	1	8.21	1	0	0
161	56	177.8	68.04	30.82	1	1	2	2	4	0	0	71.4	3.63	1.20482	1	12.63	0	0	0
162	79	167.64	77.11	35.15	2	1	2	4	2	0	0	58.4	2.75	0.978648	1	13.32	0	1	0
163	60	154.94	58.97	29.57	2	1	4	2	2	2	0	39	1.06	0.548082	1	11.56	0	1	0
164	65	167.64	69.4	34.65	2	1	4	4	2	8	1	38.4	1.81	0.697085	1	29.32	0	1	0
165	67	149.86	68.04	46.9	2	1	2	3	2	1	0	39.7	1.06	0.52356	1	17.58	0	1	0
166	23	165.1	55.34	1.65	2	1	3	2	4	0	0	57.3	3.75	1.07738	1	12.71	0	0	0
167	48	182.88	118.39	0.4	1	1	4	1	3	9	1	45.8	1.88	0.68408	1	16.51	0	1	0
168	69	177.8	99.79	46.99	1	1	2	2	3	0	0	71.4	4	0.915903	1	11.77	0	1	0
169	70	175.26	108.86	6.99	1	1	2	1	3	3	1	59.6	3.44	0.95986	1	16.15	1	0	0
170	49	167.64	72.57	22.74	1	1	2	2	3	1	0	56.3	3.13	1.20614	1	17.51	1	0	0
171	26	154.94	54.43	1.61	2	7	2	4	4	1	0	67.1	3.75	1.09671	1	9.27	0	0	0
172	46	167.64	90.72	2.61	2	1	2	2	3	2	1	61	3.06	0.641774	1	12.58	0	1	0
173	61	165.1	55.34	5.61	2	1	2	2	3	0	0	42.7	2.25	0.810015	1	13.53	0	1	0
174	55	182.88	79.83	30.52	1	1	4	2	4	0	0	62.5	4	1.0989	1	9.07	0	1	0
175	56	180.34	107.5	2.03	1	1	2	1	3	0	0	58.4	3.69	1.03481	1	13.76	0	0	0
176	51	182.88	106.59	2.94	1	1	4	6	3	4	1	48.4	3.13	0.637312	1	16.08	0	1	0
177	33	187.96	83.91	10.36	1	4	4	2	4	0	0	71.4	4	1.70279	1	8.28	0	0	0
178	58	193.04	131.54	14.69	1	1	2	1	3	1	1	67.1	3.75	1.17773	1	13.39	0	0	0
179	53	162.56	61.24	24.28	2	1	4	2	3	1	0	56.3	3.6	0.986547	1	16.69	0	1	0
180	47	157.48	58.97	6.44	2	1	2	2	4	1	0	61	3.13	1.30332	1	9.16	1	0	0
181	42	162.56	74.84	26.69	2	1	4	4	3	0	0	51.2	2.56	0.906843	1	10.19	0	1	0
182	25	162.56	74.84	9.11	2	1	2	6	4	0	0	71.4	3.63	0.94583	1	12.2	0	0	0
183	73	165.1	80.29	51.03	1	1	2	2	3	1	0	61	3.13	1.0223	1	19.23	0	1	0
184	22	154.94	74.84	2.94	2	1	2	2	3	0	0	54.4	3.31	1.14943	1	7.51	0	0	0
185	57	180.34	70.31	26.86	1	1	2	2	4	0	0	71.4	4	1.17146	1	10.69	1	0	0
186	43	165.1	86.18	3.61	2	2	4	4	3	1	0	47.7	2.25	0.416036	1	11.83	0	1	0
187	60	180.34	129.27	6.69	1	6	2	2	4	0	0	71.4	4	1.21951	1	15.08	0	1	0
188	33	175.26	97.07	2.11	2	1	2	2	4	1	0	61	3.63	1.1213	1	12.46	0	1	0
189	24	165.1	74.84	7.94	2	1	3	2	4	0	0	56.3	3.31	1.12705	1	10.53	0	0	0
190	30	180.34	68.04	0.86	2	1	2	2	4	0	0	57.3	3.94	1.09671	1	11.75	0	0	0
191	24	172.72	81.65	11.11	2	7	1	6	4	0	0	55.3	3.5	0.920502	1	11.26	0	0	0
192	72	160.02	70.31	11.03	2	1	4	2	3	0	0	59.6	2.81	0.791367	1	14.4	0	1	0
193	45	172.72	73.94	7.52	1	2	2	2	4	0	0	61	3.5	1.29108	1	10.09	0	0	0
194	38	182.88	113.4	6.86	1	7	4	2	4	0	0	62.5	3.31	1.05769	1	21.88	0	1	0
195	55	182.88	85.73	29.44	1	1	3	2	4	0	0	71.4	3.81	1.22905	1	13.18	0	1	0
196	34	167.64	63.5	18.61	1	1	2	2	4	0	0	67.1	3.88	1.06486	1	15.94	1	0	0
197	47	170.18	56.7	31.03	2	1	2	2	4	0	0	56.3	2.75	1.18662	1	11.88	1	0	0
198	51	182.88	113.4	4.86	1	1	2	1	3	3	1	54.4	2.8	0.821509	1	16.83	0	1	0
199	31	173	74	16.11	1	7	2	5	4	0	0	61	3.5	1.12821	1	12.45	0	0	0
200	73	167.64	68.04	70.03	2	1	2	2	3	1	0	64.5	4	1.00273	1	13.28	0	1	0
201	69	177.8	83.91	2.77	2	1	2	2	3	0	0	59.6	3.63	1.12821	1	9.22	0	1	0
202	33	172.72	83.91	5.2	1	7	2	2	4	0	0	71.4	4	1.25714	1	8.41	0	0	0
203	36	170.18	61.24	1.94	2	1	2	1	4	0	0	54.4	2.13	1.09671	1	10.71	0	0	0
204	61	180.34	86.18	0.53	1	1	2	3	4	0	0	49.8	2.75	0.950735	1	11.25	0	0	0
205	58	180.34	65.77	10.86	2	1	3	4	4	1	0	49.8	2.81	1.02041	1	19.09	0	1	0
206	60	175.26	145.15	11.36	1	1	2	2	3	0	0	58.4	2.69	0.902379	1	16	0	1	0
207	60	157.48	63.5	0.94	2	1	2	2	2	2	0	42.7	1.88	0.334957	1	19.91	0	1	0
208	56	170.18	117.93	23.61	2	1	4	2	3	0	0	52	2.81	0.761773	1	18.47	0	1	0
209	61	180.34	118.84	4.94	1	1	4	2	3	0	0	59.6	2.94	0.712897	1	17.89	0	0	0
210	73	172.72	63.5	10.69	2	1	2	2	2	1	0	40.3	1.44	0.165414	1	34.46	0	1	1
211	63	182.88	89.81	2.94	1	1	2	2	3	2	0	56.3	3.38	0.919732	1	16.08	0	1	0
212	56	177.8	99.34	5.69	1	1	2	3	4	0	0	71.4	0	1.18919	1	12.92	0	0	0
213	45	165.1	108.86	0.61	2	7	2	2	3	1	1	58.4	3.31	0.954033	1	15.15	0	1	1
214	47	160.02	63.05	2.36	1	7	2	1	4	0	0	54.4	2.56	1.16525	1	10.07	0	0	0
215	55	177.8	97.52	28.44	1	1	4	3	4	1	0	64.5	3.94	1.09019	1	11.44	0	0	0
216	44	185.42	88	18.36	1	7	4	2	3	0	0	62.5	2.94	1.09019	1	7.78	0	1	0
217	49	170.18	61.24	3.61	2	1	4	3	4	2	0	61	3.69	0.745257	1	12.16	0	1	0
218	25	164	49	13.78	2	1	4	4	4	0	0	71.4	3.94	1.2035	1	10.45	0	0	0
219	71	162.56	65.32	8.53	2	1	4	3	3	3	0	53.6	3.13	0.660661	1	11.59	0	0	0
220	30	180.34	81.65	2.69	1	2	4	2	4	0	0	52	3	1.13519	1	15.8	0	0	0
221	67	177.8	83.91	14.28	1	2	4	1	3	0	0	54.4	3.31	0.608744	1	22.08	0	1	0
222	65	161.29	62.6	7.61	2	1	4	2	3	1	0	57.3	3.63	0.763359	1	20.78	0	1	0
223	60	175.26	69.85	6.86	2	1	4	6	4	0	0	56.3	3.19	0.897959	1	14.07	0	1	0
224	64	182.88	109.77	9.11	1	1	2	2	3	0	0	62.5	3.38	0.954033	1	11.16	0	0	0
225	29	162.56	77.11	24.11	2	6	2	2	4	0	0	59.6	3.75	1.39064	1	9.57	0	0	0
226	49	175.26	104.33	9.86	1	1	2	6	4	0	0	61	3.31	1.19306	1	10	0	0	0
227	62	195.58	147.42	6.61	1	6	2	1	3	1	1	54.4	2.38	0.879297	1	27.03	0	1	1
228	50	175.26	83.91	2.44	1	7	4	2	4	0	0	62.5	3.69	0.69797	1	12.46	0	1	0
229	53	172.72	113.4	1.69	1	7	2	3	3	2	1	54.4	2.81	0.904605	1	15.61	0	1	0
230	48	160.02	59.42	30.2	2	1	2	3	3	2	0	49.1	2.81	0.813609	1	11.16	0	1	1
231	71	167.64	72.57	4.2	2	1	2	3	3	1	0	48.4	2.4	0.545635	1	22.9	0	1	0
232	60	187.96	113.4	7.44	1	1	4	3	4	0	0	55.3	2.5	1.23043	1	13.58	0	1	0
233	54	177.8	92.53	3.86	1	6	2	1	4	4	1	64.5	3.75	0.994575	1	13.7	0	1	0
234	47	180.34	83.46	11.86	1	2	2	1	4	0	0	58.4	3	1.00825	1	13.57	0	0	0
235	29	172.72	80.74	2.2	1	1	2	2	4	0	0	64.5	4	1.32212	1	7.65	0	0	0
236	62	170.18	109.32	8.36	1	1	2	2	3	1	0	54.4	3.5	1	1	14.27	0	0	0
237	62	180.34	100.7	2.52	1	1	2	2	4	0	0	71.4	3.75	1.07004	1	11.9	0	0	0
238	59	175.26	115.67	4.11	1	2	4	1	2	2	1	40.3	1.75	0.368756	1	26.25	0	1	0
239	45	167.64	81.65	29.28	1	1	2	4	4	0	0	71.4	4	1.05668	1	7.2	0	0	0
240	43	187.96	99.79	24.53	1	1	2	5	4	2	1	71.4	4	1.0157	1	14.51	0	0	0
241	24	165.1	52.16	1.11	2	1	4	4	4	0	0	51.2	3.44	0.813609	1	14.03	0	1	0
242	69	165.1	87.99	25.2	2	1	2	2	4	0	0	64.5	3.63	1.07949	1	11.45	1	0	0
243	65	162.56	81.65	45.37	2	1	4	4	3	1	0	56.3	3.56	0.775194	1	16.95	0	1	0
244	55	156.21	58.97	21.2	2	1	4	2	4	0	0	71.4	4	1.25571	1	7.22	0	0	0
245	53	167.64	136.08	2.86	2	1	2	3	2	0	0	50.5	2.63	0.748299	1	20.87	1	0	0
246	59	152.4	68.04	41.53	1	1	2	3	3	0	0	57.3	3.06	0.739247	1	15.4	0	1	0
247	29	162.56	52.16	24.11	2	1	4	5	4	0	0	61	3.94	1.15668	1	11	0	0	0
248	23	154.94	44	3.61	2	1	2	6	3	2	0	56.3	2.13	1.12705	1	9.69	0	0	0
249	50	157.48	74.39	40.03	2	7	1	5	3	1	1	61	2.5	1.06383	1	10.45	0	0	0
250	58	165.1	73.03	17.11	2	1	4	2	3	1	0	55.3	3.13	0.853375	1	16.27	0	1	0
251	65	154.94	83.46	6.2	2	7	4	3	2	1	0	35.6	0.93	0.550826	1	10.77	0	1	1
252	52	157.48	64.41	1.69	2	1	5	2	3	0	0	37.7	1.31	0.514019	1	50.72	0	1	1
253	50	175.26	115.67	1.95	1	1	2	3	2	3	1	49.8	2.63	0.757054	1	12.39	0	1	0
254	47	177.8	99.79	6.78	1	1	2	2	4	0	0	59.6	3.25	0.970018	1	7.52	0	0	0
255	72	180.34	99.79	3.28	1	1	4	3	2	0	0	44.5	2.5	0.71708	1	18.95	0	1	0
256	61	177.8	92.99	41.08	1	1	1	2	3	2	0	56.3	3.63	0.994575	1	16.57	0	0	0
257	68	172.7	78.93	48.24	1	1	4	2	3	2	0	56.3	3.19	0.820896	1	13.72	0	1	0
258	73	182.9	95.25	2.99	1	1	4	1	3	0	0	59.6	3.75	0.74224	1	18.6	0	1	0
259	73	165.1	47.63	72.24	2	1	2	5	4	0	0	71.4	3.81	0.857366	1	9.27	0	0	0
260	70	170.2	72.57	33.41	2	1	4	2	3	1	0	52.7	3	0.999092	1	12.46	0	1	0
261	51	182.9	96.16	7.49	1	1	2	2	4	0	0	67.1	4	1.39064	1	7.19	0	0	0
262	48	180.3	77.11	30.24	1	1	4	2	4	0	0	64.5	3.88	1.22768	1	7.63	0	0	0
263	0	154.94	70.31	17.28	2	7	2	4	3	0	0	53.6	3.5	1.29412	1	9.12	0	0	0
264	61	177.8	108.86	2.44	1	1	2	2	3	1	1	55.3	3.19	0.882117	1	13.16	0	0	0
265	39	180.34	115.67	0.78	1	7	2	1	3	2	1	50.5	3.38	0.824588	1	17	0	1	0
266	62	185.42	97.52	9.03	1	1	2	1	3	4	1	46.4	2	0.828313	1	20.28	0	1	0
267	60	182.88	122.47	15.36	1	7	4	2	4	1	1	64.5	3.88	0.837776	1	18.58	1	0	0
268	53	167.64	83.91	22.33	2	3	2	2	4	0	0	61	3.5	1.06075	1	11.12	1	0	0
269	48	180.34	97.98	12.4	2	2	2	3	3	1	0	52.7	1.56	0.711514	1	26.02	0	1	0
270	46	177.8	83.91	16.94	1	1	2	2	4	0	0	62.5	3.5	1.18534	1	8.94	1	1	0
271	55	170.18	66.68	5.61	1	7	2	1	4	1	1	58.4	2.75	0.929054	1	11.58	1	0	0
272	68	162.56	63.5	3.52	1	7	3	1	2	1	1	51.2	2.13	0.531658	1	17.14	0	1	1
273	53	165.1	63.5	13.86	2	1	2	2	4	1	0	67.1	3.75	1.15789	1	10.75	0	1	0
274	26	177.8	80.29	24.53	1	1	2	5	4	0	0	71.4	3.94	1.68971	1	6.03	0	0	0
275	35	170.18	72.57	22.37	2	1	4	4	4	0	0	61	3.44	1.05871	1	16.83	0	0	0
276	60	172.72	57.61	4.28	2	1	2	1	2	2	1	55.3	2.75	0.871632	1	19.95	0	1	0
277	68	172.7	90.72	1.07	2	1	2	1	2	3	1	37.1	0.63	0.102717	1	48.71	0	1	1
278	53	190.5	112.5	0.66	1	1	2	1	3	3	1	64.5	3.31	0.695762	0
279	73	172.7	81.65	1.07	1	1	2	1	2	4	1	52.7	3.44	0.561798	1	14.4	1	0	0
280	20	170.2	72.57	0.91	1	1	4	2	4	1	0	64.5	3.94	1.05263	1	10.33	0	0	0
281	64	185.4	93.44	5.41	1	1	2	1	3	1	1	58.4	3.63	0.858704	1	12.93	1	0	0
282	53	162.6	106.6	40.41	1	1	2	2	4	0	0	67.1	3.88	1.13285	1	7.83	0	0	0
283	66	162.6	68.49	44.41	2	1	2	2	3	0	0	67.1	3.88	1.00917	1	9.4	0	0	0
284	74	182.9	65.77	50.94	1	1	2	2	3	1	0	64.5	3.81	1.0397	1	12.7	0	1	0
285	64	177.8	85.28	11.41	1	1	2	2	4	0	0	67.1	3.81	0.892857	1	13.03	0	1	0
286	41	160	58.97	25.7	1	4	2	2	3	0	0	64.5	3.81	1.07212	1	13.25	1	0	0
287	44	172.7	79.38	27.49	1	1	2	2	4	1	0	71.4	3.94	1.05668	1	11.32	1	0	0
288	56	177.8	86.18	6.91	1	1	4	4	3	0	0	47.1	2.81	0.985663	1	19.94	0	1	0
289	61	177.8	113.4	32.17	1	1	2	2	3	0	0	56.3	3.13	0.920502	1	17.88	0	1	0
290	59	154.9	74.84	3.25	2	1	2	6	4	2	0	71.4	4	1.07108	1	10.19	0	0	0
291	70	182.9	86.18	18.33	1	1	2	1	3	0	0	67.1	3.75	1.00457	1	12.07	0	0	0
292	50	177.8	88.45	2.24	1	1	2	2	3	1	0	62.5	3.75	0.866142	1	18.59	0	0	0
293	65	167.6	78.47	16.08	2	1	2	1	2	3	1	37.1	1.75	0.524809	1	16.66	0	0	1
294	63	193	117.5	3.41	1	1	4	1	2	1	1	47.7	2.56	0.501139	1	21.45	0	1	0
295	80	175.3	97.52	11.91	1	1	4	2	3	2	0	59.6	3.53	0.612472	1	20.39	0	1	0
296	58	172.7	100.2	0.25	1	1	4	3	3	3	1	62.5	3.31	0.588865	1	24.01	0	1	0
297	74	177.8	83.91	10.07	2	1	2	2	4	2	0	59.6	3.56	0.90535	1	10.03	0	1	0
298	62	188	122.5	1.25	1	1	2	3	3	1	0	57.3	3.31	1.03383	1	14.46	0	1	0
299	52	175.3	83.91	34.12	1	1	4	4	4	0	0	57.3	3.38	0.970018	1	18.28	0	1	0
300	67	162.6	64.86	2.49	2	1	4	3	3	2	0	49.8	2.69	0.645919	1	12.88	0	1	0
301	63	165.1	63.5	1.16	2	1	2	1	3	1	1	52.7	3	0.695322	1	22.82	1	0	0
302	45	177.8	74.84	6.41	1	1	2	2	4	0	0	67.1	3.94	1.24434	1	14.51	0	0	0
303	77	185.4	138.3	12.65	1	1	2	1	2	4	1	51.2	2.81	0.530888	1	45.12	0	1	1
304	55	170.2	73.48	11.08	1	1	4	3	2	3	1	47.1	1.94	0.68323	1	11.82	0	1	0
305	71	182.9	140.6	0.57	1	1	2	3	3	1	0	56.3	2.31	0.921273	1	11.97	0	1	1
306	65	175.3	111.1	16.99	1	1	3	3	2	2	1	43.3	1.25	0.522069	1	18.47	0	0	1
307	36	180.3	117.9	13.25	2	1	2	2	3	0	0	57.3	2.81	0.933786	1	12.77	0	0	0
308	68	193	103.6	9.15	1	1	2	1	3	3	1	55.3	2.06	0.610433	1	29.94	0	1	0
309	72	182.9	97.07	52.4	1	1	2	2	3	2	1	55.3	3.5	0.768693	1	19.89	0	1	0
310	31	154.9	49.9	18.57	2	1	4	4	4	0	0	55.3	3.06	1.13169	1	8.87	0	0	0
311	55	185.4	102.1	33.32	1	1	2	2	4	0	0	62.5	3.31	1.29412	1	15.32	0	0	0
312	52	172.7	104.3	50.4	1	2	4	5	3	0	0	71.4	3.63	0.945017	1	14.76	0	0	0
313	59	172.7	133.8	11.98	1	1	2	2	4	1	1	64.5	3.81	1.0978	1	11.21	0	0	0
314	77	175.26	89.81	33.59	1	1	4	2	3	1	1	57.3	0.69	0.808824	1	13.58	0	1	0
315	54	162.6	63.5	3.06	2	1	2	2	3	0	0	41.5	1.88	0.95986	1	10.28	0	0	0
316	36	182.9	142.9	3.39	1	1	2	2	3	1	0	42.1	1.25	0.976909	1	12.44	0	0	0
317	63	175.3	56.7	6.15	1	1	4	1	2	0	0	51.2	2.63	0.563236	1	32.63	0	1	0
318	39	167.6	86.18	5.31	1	1	2	2	4	0	0	58.4	3.19	1.35135	1	10.38	1	0	0
319	40	177.8	84.82	6.57	1	2	4	6	3	0	0	45.8	3.88	0.935374	1	14.28	1	0	0
320	62	182.9	90.7	1.14	1	1	4	1	3	0	0	51.2	3	0.706941	1	17.34	0	1	0
321	53	167.6	77.11	36.23	1	1	2	5	4	0	0	71.4	4	1.11902	1	11.2	0	1	0
322	45	177.8	141.5	2.15	1	1	4	2	2	1	0	46.4	2.69	0.558092	1	17.45	0	0	0
323	61	160	63.5	4.81	2	1	2	4	4	1	0	56.3	2.38	1.11223	1	11.4	0	0	0
324	70	176.5	81.65	49.4	1	1	2	2	4	0	0	71.4	3.63	1.15668	1	9.81	0	0	0
325	27	167.6	63.5	0.65	2	2	4	1	3	1	0	54.4	2.75	0.582627	1	16.71	0	1	0
326	29	162.6	77.11	15.32	1	1	3	6	4	1	0	58.4	3.63	1.06486	1	11.1	0	0	0
327	27	177.8	81.65	4.32	2	1	4	2	4	0	0	58.4	3.19	0.949914	1	14.26	0	1	0
328	73	175.3	81.65	17.15	1	1	4	2	3	2	0	54.4	3.44	0.925147	1	13.07	0	1	0
329	79	167.6	83.91	1.72	1	7	2	1	2	1	1	52	2.75	0.2977	1	18.64	0	1	0
330	44	177.8	66.22	20.15	1	1	4	2	3	0	0	49.1	2.94	0.842266	1	22.52	0	1	0
331	38	167.6	65.77	22.23	1	4	2	4	4	0	0	58.4	3.69	1.02804	1	11.45	1	0	0
332	49	172.7	92.53	3.07	1	2	4	2	4	1	0	64.5	3.63	1.19306	1	9.25	0	1	0
333	35	170.2	81.65	0.48	1	1	2	2	4	0	0	53.6	3.06	1.25285	1	18.09	1	0	0
334	69	180.3	114.3	10.06	1	1	4	2	3	0	0	58.4	3.81	0.856698	1	14.45	0	1	0
335	55	154.94	78.93	4.54	1	1	2	2	3	1	1	57.3	3.69	1.11789	1	11.2	0	0	0
336	52	175.26	79.38	0.46	2	1	2	1	3	0	0	55.3	3.81	0.897227	1	13.06	1	0	0
337	62	190.5	90.72	2.46	1	2	2	1	3	1	1	67.1	3.63	0.96238	1	22.18	0	1	0
338	30	167.64	67.14	2.54	2	2	4	2	3	0	0	57.3	2.5	1.00917	1	11.19	0	0	0
339	53	182.88	79.38	7.04	1	1	4	2	3	1	0	47.7	2.81	0.874404	1	12.52	0	1	0
340	54	167.64	79.38	3.71	1	7	4	2	3	1	0	64.5	3.88	0.764951	1	13.14	1	0	0
341	69	180.34	93.89	19.79	1	1	2	2	3	1	0	58.4	3.63	1.31422	1	9.07	1	0	0
342	59	182.88	106.59	3.2	1	1	2	2	4	0	0	56.3	3.5	1.01664	1	12.63	0	1	0
343	31	172.72	81.65	8.46	1	2	2	2	4	0	0	49.8	2.81	1.0157	1	10.87	0	0	0
344	24	167.64	77.11	22.79	1	7	1	5	4	0	0	71.4	3.88	1.15668	1	9.57	0	0	0
345	42	168.91	72.57	0.71	1	2	2	3	4	1	1	61	3.5	0.961538	1	13.77	0	1	0
346	54	177.8	124.74	2.67	1	1	2	3	2	1	1	50.5	2.69	0.873016	1	12.33	0	1	0
347	69	195.58	117.93	1.71	1	1	2	1	3	1	1	62.5	3.31	0.950735	1	18.96	0	1	0
348	60	165.1	77.11	15.1	1	2	2	2	3	1	1	59.6	1.75	1.04662	1	8.72	1	0	0
349	37	182.88	127.01	7.03	1	2	4	3	3	0	0	53.6	3.38	0.960699	1	13.14	0	1	0
350	63	190.5	149.69	4.75	1	1	2	3	2	2	1	42.1	1.5	0.676091	1	21.21	0	1	0
351	51	182.88	89.36	18.54	1	2	2	2	3	0	0	71.4	4	1.17773	1	10.31	1	0	0
352	69	170.18	127.01	7.29	2	2	4	1	2	4	1	40.9	1	0.680693	1	30.64	0	1	0
353	71	170.18	79.83	19.95	1	2	4	2	3	1	0	59.6	3.63	0.837776	1	14.65	0	0	0
354	68	158.75	67.13	1.88	2	1	4	3	3	3	1	49.8	2.69	0.66586	1	12.34	0	1	1
355	42	193.04	122.47	26.2	1	1	2	2	4	0	0	58.4	3.69	1	1	15.22	0	1	0
356	70	178.31	177.11	49.45	1	2	2	2	2	2	0	44.5	2	0.912106	1	14.83	0	1	0
357	37	154.94	56.7	7.37	2	1	2	2	4	0	0	71.4	4	1.12016	1	8.12	0	0	0
358	65	152.4	51.71	40.88	2	1	4	2	3	2	0	47.7	2.94	0.608407	1	13.87	0	1	0
359	50	185.42	90.72	3.45	1	1	2	3	2	1	1	48.4	2.69	0.666263	1	15.44	0	1	0
360	23	190.5	79.38	11.03	1	1	2	4	4	0	0	71.4	3.88	1.44357	1	10.26	0	0	0
361	52	182.88	113.4	25.2	1	2	4	2	3	0	0	52.7	3.44	0.780696	1	21.63	0	1	0
362	30	175.26	68.04	2.03	1	6	2	2	4	1	0	62.5	3.38	1.19306	1	8.77	0	1	0
